# Supplementary material for: Characterization of Plant-Based Raw Materials Used in Meat Analog Manufacture
Source: Foods. 2025 Feb 3;14(3):483. doi: 10.3390/foods14030483 (PMC11817097; doi:10.3390/foods14030483)
Supplement: Supplementary file 1 [file foods-14-00483-s001.zip]

Archive with 1 entries (1 files):
- foods-3396738-supplementary.pdf
